# Supplementary material for: A Remote Sensing Approach for Assessing Daily Cumulative Evapotranspiration Integral in Wheat Genotype Screening for Drought Adaptation
Source: Plants (Basel). 2023 Nov 16;12(22):3871. doi: 10.3390/plants12223871 (PMC10675030; doi:10.3390/plants12223871)
Supplement: Supplementary file 1 [file plants-12-03871-s001.zip]

Archive with 1 entries (1 files):
- plants-2685316-supplementary.pdf
